# Supplementary material for: A Two-Stage Phase 2, Multicenter, Randomized, Double-Blind, Placebo-Controlled Study to Evaluate the Safety and Efficacy of Ec-18 in Altering the Severity and Course of Oral Mucositis Secondary to Chemoradiation Therapy for Squamous Cell Cancers of the Head and Neck
Source: Cancers (Basel). 2025 May 14;17(10):1663. doi: 10.3390/cancers17101663 (PMC12109969; doi:10.3390/cancers17101663)
Supplement: Supplementary file 1 [file cancers-17-01663-s001.zip]

Archive with 1 entries (1 files):
- cancers-3587780-SM.pdf
